# Supplementary material for: High Prevalence of Colistin-Resistant Encoding Genes Carriage among Patients and Healthy Residents in Vietnam
Source: Medicina (Kaunas). 2024 Jun 21;60(7):1025. doi: 10.3390/medicina60071025 (PMC11278595; doi:10.3390/medicina60071025)
Supplement: Supplementary file 1 [file medicina-60-01025-s001.zip]

Archive with 1 entries (1 files):
- medicina-3054754-supplementary.pdf
